# Supplementary material for: Derivatives of Amodiaquine as Potent Human Cholinesterases Inhibitors: Implication for Treatment of Alzheimer’s Disease
Source: Molecules. 2024 Nov 14;29(22):5357. doi: 10.3390/molecules29225357 (PMC11596630; doi:10.3390/molecules29225357)
Supplement: Supplementary file 1 [file molecules-29-05357-s001.zip]

Archive with 2 entries (2 files):
- HPLC chromatograms_DO.pdf
- molecules-3262787-supplementary.pdf
